# Supplementary material for: Rapidly Learning Generalizable and Robot-Agnostic Tool-Use Skills for a Wide Range of Tasks
Source: Front Robot AI. 2021 Dec 14;8:726463. doi: 10.3389/frobt.2021.726463 (PMC8712875; doi:10.3389/frobt.2021.726463)
Supplement: Supplementary file 2 [file Table1.XLSX]

## Sheet: Knock
Knocking
	Loudness Changes (db)
	Star 1		Star 2						Star 3
	UR5e: source		UR5e: substitute, xylophone stick & xylophone		UR5e: substitute, percusive stick & drum		UR5e: substitute, hammer & woodblock		UR5e: substitute, hammer & woodblock	Baxter: substitute, hammer & woodblock	youBot: substitute, hammer & woodblock
Trial	Testing	Baseline	Testing	Baseline	Testing	Baseline	Testing	Baseline
1	81.2	0	65	64.6	64	0	62	65.5	69.8	77.6	68.5
2	83.3	80	64.7	0	65.3	0	62.1	0	75.1	75.5	68
3	80.2	82.2	62.2	0	63.1	0	63	0	78.8	63.7	74.6
4	82.5	0	63.2	0	63.7	0	66.1	0	75.5	75.8	69.7
5	82.4	85.5	72.9	0	71.2	0	62.2	0	77.8	77.1	69
6	81.3	0	67.6	0	63.5	0	74.9	0	74.3	72.6	61.3
7	86	0	68	0	68.2	0	66.3	0	77.2	74.5	85
8	82.2	72.3	70	0	63.1	0	68.2	0	77.2	74.5	78.6
9	88.4	0	65.7	0	66.5	0	64.3	0	74.9	73.3	82.7
10	80.4	0	66.9	0	61.6	0	63.1	0	73.7	75.8	81.5
MEAN	82.79	32	66.62	6.46	65.02	0	65.22	6.55	75.43	74.04	73.89
SD	2.57744	41.4385	3.20062	20.4283	2.88167	0	4.00022	20.7129	2.57339	3.94861	7.78438

## Sheet: Stir
Stirring
	Concentration Changes (ppm)
	Star 1		Star 2						Star 3
	UR5e: source		UR5e: substitute, long spatula & food container		UR5e: substitute, hammer & irregular wood bowl		UR5e: substitute, spoon & instant-noodle container		UR5e: substitute, spoon & instant-noodle container	Baxter: substitute, spoon & instant-noodle container	youBot: substitute, spoon & instant-noodle container
Trial	Testing	Baseline	Testing	Baseline	Testing	Baseline	Testing	Baseline
1	3	1	56	2	166	18	162	1	198	88	203
2	83	6	113	1	15	9	64	12	123	251	157
3	121	40	4	1	103	2	110	1	121	152	149
4	82	56	47	0	49	1	157	4	133	88	171
5	128	20	113	1	23	3	132	9	258	327	166
6	36	33	19	0	298	1	64	3	167	113	205
7	67	5	21	4	10	0	53	6	128	150	149
8	17	56	72	1	38	3	96	1	187	194	257
9	153	35	103	0	16	7	90	9	158	178	162
10	62	35	71	4	68	3	130	12	133	310	141
MEAN	75.2	28.7	61.9	1.4	78.6	4.7	105.8	5.8	160.6	185.1	176
SD	48.7893	20.1	39.7477	1.50555	91.146	5.43752	39.0122	4.44222	43.7142	86.0174	35.7398

## Sheet: Push
Pushing
	Translation Error (m)
	Star 1			Star 2						Star 3
	UR5e: source			UR5e: substitute, cake cutter & penguin		UR5e: substitute, butcher knife & octopus		UR5e: substitute, percusive stick & woodblock		UR5e: substitute, butcher knife & octopus	Baxter: substitute, butcher knife & octopus	youBot: substitute, butcher knife & octopus
Trial	Testing	Baseline	Simulation	Testing	Baseline	Testing	Baseline	Testing	Baseline
1	0.0218023	0.000107129	0.798659	0.0064653	0.292731	0.0100971	0.489537	0.0324079	0.371413	0.0672047	0.036781	0.023359
2	0.0650975	5.52633e-05	0.742765	0.0385344	0.193035	0.0618883	0.313651	0.0552491	0.453705	0.0700362	0.0124731	0.0439072
3	0.0145546	0.000145371	0.61315	0.0646589	0.0614835	0.0678153	0.382873	0.00508558	0.164525	0.0310468	0.0396227	0.0199902
4	0.0366121	5.96224e-05	0.686763	0.0627616	0.407921	0.034608	0.491422	0.0452723	0.521486	0.0268044	0.0827279	0.0244199
5	0.0282627	0.000294508	0.671912	0.0558462	0.0649609	0.0265157	0.57454	0.0759817	0.345678	0.0294664	0.0288948	0.0412533
6	0.0386726	7.76496e-05	0.60799	0.0554427	0.276365	0.0195158	0.0391964	0.0742764	0.147387	0.0219255	0.021299	0.00798417
7	0.0398103	0.000180834	0.258932	0.02689	0.104065	0.0229028	0.0622773	0.0103438	0.163543	0.0221967	0.0390982	0.0165842
8	0.0434417	0.000132203	0.612369	0.0629489	0.533527	0.0424883	0.383092	0.0607341	0.456295	0.0437475	0.0711948	0.0078485
9	0.0266728	0.000154786	0.574345	0.0304685	0.264701	0.0352122	0.0945102	0.0258454	0.124442	0.0291074	0.0512036	0.0276328
10	0.0214759	5.41009e-05	0.539374	0.0675732	0.301235	0.0242389	0.367191	0.0832751	0.38487	0.0363982	0.0202374	0.0272445
MEAN	0.0336402	0.000126147	0.610626	0.047159	0.250002	0.0345283	0.319829	0.0468471	0.313334	0.0377934	0.0403532	0.0240224
SD	0.0144825	7.44737e-05	0.146237	0.0204928	0.150926	0.0184026	0.191264	0.0277292	0.149371	0.0174742	0.0224987	0.0120496

## Sheet: Scoop
Scooping
	Ratings
	Star 1		Star 2						Star 3
	UR5e: source		UR5e: substitute, litter scooper & seahorse		UR5e: substitute, frying pan & penguin		UR5e: substitute, dust pan & octopus		UR5e: substitute, frying pan & penguin	Baxter: substitute, frying pan & penguin	youBot: substitute, frying pan & penguin
Trial	Testing	Baseline	Testing	Baseline	Testing	Baseline	Testing	Baseline
1	1	0	0.5	0	1	0	0.5	0	1	1	0.5
2	1	1	1	0	1	0	1	0	1	1	1
3	1	0.5	1	0	1	0	0.5	0	1	1	0.5
4	1	0	0.5	0	1	0	1	0	1	1	1
5	1	0	1	0	1	0	1	0	0.5	0.5	1
6	0.5	0	1	0	1	0	1	0	0.5	1	1
7	1	0	1	0	1	0	0.5	0	1	1	1
8	1	0	0.5	0	1	0	1	0	1	0.5	1
9	1	0	0	0	1	0	1	0	1	1	0.5
10	1	0.5	0	1	0	0	0.5	1	1	1	1
MEAN	0.95	0.2	0.65	0.1	0.9	0	0.8	0.1	0.9	0.9	0.85
SD	0.158114	0.349603	0.411636	0.316228	0.316228	0	0.258199	0.316228	0.210819	0.210819	0.241523

## Sheet: Cut
Cutting
	Cut Length Percentage (%)
	Star 1		Star 2						Star 3
	UR5e: source		UR5e: substitute, long spatula & circle putty		UR5e: substitute, wood knife & star putty		UR5e: substitute, cake cutter & heart putty		UR5e: substitute, long spatula & circle putty	Baxter: substitute, long spatula & circle putty	youBot: substitute, long spatula & circle putty
Trial	Testing	Baseline	Testing	Baseline	Testing	Baseline	Testing	Baseline
1	1	1	0.322581	0	0.7	0	0.885714	0	0.836066	0.932203	0.983333
2	1	1	0.333333	0	0.711111	0	0	0	0.901639	0.916667	1
3	1	0	0.916667	0	0.755556	0	1	0	0.933333	0.967742	0.887097
4	1	0	1	0	0.761905	0	1	0	0.933333	0.847458	1
5	1	0	0.33871	0	0.644444	0	0	0	0.983333	0.8	0.983607
6	1	0	0.693548	0	0.666667	0	1	0	0.95082	0.857143	0.969231
7	1	0	1	0	0	0	0.763158	0	1	0.854839	0.982759
8	1	0	1	0	0.813953	0	0.789474	0	0.983333	0.857143	0.983871
9	0.928571	0	0.75	0	0.755556	0	0.789474	0	0.966667	0.666667	0.934426
10	0.933333	0	0.883333	0	0.422222	0	1	0	0.75	0.883333	0.967213
MEAN	0.98619	0.2	0.723817	0	0.623141	0	0.722782	0	0.923852	0.858319	0.969154
SD	0.0291347	0.421637	0.289606	0	0.243903	0	0.392895	0	0.0774877	0.0828164	0.0344121
